# Supplementary material for: Pure Platelet and Leukocyte–Platelet-Rich Plasma for Regenerative Medicine in Orthopedics—Time- and Preparation-Dependent Release of Growth Factors and Effects on Synovial Fibroblasts: A Comparative Analysis
Source: Int J Mol Sci. 2023 Jan 12;24(2):1512. doi: 10.3390/ijms24021512 (PMC9867505; doi:10.3390/ijms24021512)
Supplement: Supplementary file 1 [file ijms-24-01512-s001.zip]

Archive with 1 entries (1 files):
- ijms-2113376-supplementary.xlsx
