# Supplementary material for: Pure Platelet and Leukocyte–Platelet-Rich Plasma for Regenerative Medicine in Orthopedics—Time- and Preparation-Dependent Release of Growth Factors and Effects on Synovial Fibroblasts: A Comparative Analysis
Source: Int J Mol Sci. 2023 Jan 12;24(2):1512. doi: 10.3390/ijms24021512 (PMC9867505; doi:10.3390/ijms24021512)
Supplement: Supplementary file 1 [file ijms-24-01512-s001.zip › ijms-2113376-supplementary.xlsx]

## Sheet: CV
Table S1. Inter-donor variability of the time-dependent release of growth factors by P-PRP, L-PRP and PPP: Coefficient of variation
Growth factors	P-PRP 1h	P-PRP 18h	P-PRP 48h	P-PRP 72h	P-PRP 168h	L-PRP 1h	L-PRP 18h	L-PRP 48h	L-PRP 72h	L-PRP 168h	PPP 1h	PPP 18h	PPP 48h	PPP 72h	PPP 168h
FGF-2	152.24%	131.87%	139.32%	129.39%	108.22%	248.82%	116.92%	122.95%	118.04%	293.91%	331.66%	226.63%	196.68%	160.12%	114.77%
SDF-1	228.35%	211.08%	254.44%	198.85%	156.36%	145.09%	151.85%	85.92%	90.81%	104.50%	223.57%	*	281.66%	177.35%	157.00%
VEGF	82.70%	89.92%	99.26%	118.28%	68.77%	75.16%	87.79%	116.59%	76.54%	75.06%	156.55%	203.93%	317.32%	181.85%	253.07%
HGF	55.96%	55.80%	53.80%	44.76%	38.02%	43.29%	45.67%	51.52%	57.61%	35.11%	42.43%	34.72%	36.47%	30.13%	41.07%
EGF	159.29%	102.99%	115.24%	123.05%	119.34%	64.90%	67.75%	57.96%	68.46%	53.37%	279.49%	128.40%	178.60%	172.76%	171.00%
PDGF-AB/BB	98.32%	135.27%	108.55%	188.20%	199.26%	46.23%	59.45%	85.52%	86.90%	80.54%	71.77%	124.80%	164.95%	194.54%	151.39%
IGF-1	33.86%	42.77%	42.36%	34.84%	34.61%	27.02%	30.09%	49.63%	35.99%	42.68%	30.17%	26.85%	44.03%	45.65%	35.04%
VCAM-1	23.96%	68.83%	73.00%	69.58%	66.76%	26.79%	68.22%	69.13%	69.61%	70.55%	26.81%	70.77%	71.00%	69.80%	65.53%
TGF-β1	64.63%	151.98%	160.74%	157.41%	185.96%	34.33%	119.58%	121.06%	130.55%	139.68%	75.81%	150.30%	128.72%	156.83%	159.33%
TGF-β2	66.20%	115.63%	120.40%	133.14%	152.78%	67.27%	105.04%	117.39%	135.02%	135.25%	82.53%	111.76%	113.80%	140.86%	141.67%
TGF-β3	72.27%	124.89%	126.33%	133.62%	151.36%	61.34%	106.82%	111.99%	139.85%	132.74%	98.85%	139.28%	119.07%	161.95%	159.31%
* not detectable
